# Supplementary material for: Green tea polyphenols alter lipid metabolism in the livers of broiler chickens through increased phosphorylation of AMP-activated protein kinase
Source: PLoS One. 2017 Oct 26;12(10):e0187061. doi: 10.1371/journal.pone.0187061 (PMC5658135; doi:10.1371/journal.pone.0187061)
Supplement: S1 Table — Broilers were treated with vehicle (distilled water), 80 mg/kg GTPs, or 160 mg/kg GTPs for 2 or 4 weeks. (XLSX) [file pone.0187061.s002.xlsx]

## Sheet: Fig 1
	FAS			ACC			SCD1			SREBP-1c
	2 weeks	4 weeks		2 weeks	4 weeks		2 weeks	4 weeks
Control	0.99654	0.943602		0.882703	0.984525		1.27603	0.758515		0.847724	0.973498
	0.898132	0.895801		0.933033	1.0479		0.983957	0.892702		1.08799	0.865287
	1.12506	1.08391		1.22264	0.896577		0.796456	1.57053		1.08423	0.911459
	0.833355	1.09145		1.09355	1.0811		0.712452	0.940337		1.12437	1.30247
	0.973128	0.876137		0.896247	0.967821		1.15037	1.03068		0.834474	0.915491
	1.19726	1.07096		1.08274	1.09157		1.08647	1.11807		1.05355	1.10447
80mg/kg GTPs	0.829319	0.574847		0.926588	0.842355		0.462225	0.225508		0.527289	0.908306
	1.30134	0.735221		1.13288	0.878126		0.200499	0.257251		0.695762	1.03616
	1.32869	0.803155		1.20581	0.893475		0.332555	0.348988		0.756109	1.34374
	1.16722	0.766443		0.836234	0.810846		0.373602	0.19496		0.613916	0.927391
	0.972871	0.957365		1.09315	0.796512		0.415872	0.207041		0.744906	1.04648
	1.00503	0.689563		1.29049	0.901473		0.285173	0.306164		0.601265	1.08221
160mg/kg GTPs	0.369847	0.282486		0.584389	0.5462		0.0925686	0.158907		0.856584	0.597185
	0.366021	0.161125		0.671286	0.563505		0.13228	0.073876		0.579013	0.561069
	0.447512	0.221634		0.771105	0.37566		0.0632262	0.0723557		0.593231	0.735221
	0.395479	0.358799		0.552146	0.599778		0.0857755	0.0925419		0.512199	0.591008
	0.318328	0.201057		0.832146	0.543247		0.151392	0.104095		0.702585	0.603797
	0.476792	0.296322		0.621254	0.500354		0.0745572	0.0937972		0.812839	0.649181

## Sheet: Fig 2
	CPT1			ACOX			PPARα
	2 weeks	4 weeks		2 weeks	4 weeks		2 weeks	4 weeks
Control	1.12506	0.881938		1.00347	1.09923		1.07549	0.957603
	0.873573	1.1202		0.939523	0.929805		0.90125	0.89969
	1.02811	0.951813		1.07923	0.959264		1.03886	1.05519
	1.07043	1.06345		1.10326	1.02101		1.04392	1.1
	0.867032	1.13326		1.09969	1.02592		0.90724	0.929734
	1.1109	0.899735		0.836078	0.975794		1.06365	1.08569
80mg/kg GTPs	1.85961	1.19852		2.65737	1.06437		0.946058	1.23328
	1.6529	1.09524		2.2974	1.05702		1.1019	1.29011
	1.91853	1.05245		2.56685	1.10957		0.882703	1.15869
	1.69401	1.14373		2.64654	1.12896		1.1419	1.3036
	2.05028	1.3518		2.50327	1.16522		0.914049	1.19187
	1.72487	0.918389		2.37175	1.08612		0.873668	1.30457
160mg/kg GTPs	2.21146	2.54691		2.37841	1.19334		1.07549	1.55025
	1.69937	2.88536		2.0209	1.47939		1.04972	1.59937
	1.70527	2.52057		2.09217	1.42405		1.03168	1.79316
	1.84201	2.48587		2.24635	1.22689		1.28566	1.56645
	1.88938	2.51805		2.09386	1.39362		0.926	1.7995
	1.91932	2.70489		2.18032	1.27751		1.03416	1.44491

## Sheet: Fig 3
	FAS			ACC			CPT1			AMPK
	2 weeks	4 weeks		2 weeks	4 weeks		2 weeks	4 weeks		2 weeks	4 weeks
Control	3.53848	3.26267		9.55779	13.3232		8.62745	9.41177		1.62572	3.38864
	4.62034	2.99541		10.7731	13.3945		6.27451	29.8039		1.28412	3.33262
	3.91371	2.3262		9.77962	13.1181		9.56863	25.8823		1.87349	3.13026
	3.74177	3.75656		9.97742	15.1084		8.19576	18.0392		1.57257	2.78957
	4.30813	2.62019		11.1608	14.9615		7.48529	17.7255		1.70149	2.36427
	4.0189	3.57162		9.09856	15.6349		8.79972	14.1176		1.52698	2.81472
80mg/kg GTPs	2.50473	1.88363		10.0331	12.599		10.9804	20.3922		2.77981	2.73698
	2.76344	2.89813		11.5242	9.99085		17.2549	14.1176		2.90984	2.51175
	3.77581	1.51695		9.81924	9.96011		10.5882	22.7451		2.83644	3.27431
	2.64658	1.8847		10.7603	13.3685		14.7696	18.8235		2.54833	2.67981
	3.23813	2.14447		9.44127	12.8968		11.9206	24.3137		3.02305	1.99157
	3.15663	2.25992		11.0939	12.6337		12.184	24.3137		2.95986	2.50718
160mg/kg GTPs	2.80406	1.81842		8.25686	13.0586		20.3922	14.1176		2.89749	3.26631
	1.17398	2.05574		8.19664	13.545		18.8235	31.3726		3.87704	3.46181
	2.71961	1.63347		8.6118	10.9758		18.0392	25.8823		2.47403	2.77356
	1.72365	1.81842		7.96022	12.6982		17.681	19.6078		3.10739	3.27546
	1.51335	1.95632		9.14652	12.7478		20.3321	22.7451		2.86392	2.46031
	2.6366	0.966401		7.95233	10.1792		19.2459	19.6078		3.27774	2.62379

## Sheet: Fig 4
	phospho AMPKα			phospho ACC/total ACC
	2 weeks	4 weeks		2 weeks	4 weeks
Control	1.0855	1.409		1.11885	1.06837
	0.958954	0.92306		0.928537	0.982666
	0.955552	0.691405		0.952606	0.948963
	0.944529	0.923679		0.901255	1.20148
	1.00157	0.832146		1.20148	0.892459
	1.08555	1.26022		0.932146	0.911479
	1.54758	1.06359		1.37415	0.710911
	1.6811	0.841175		1.28816	1.07141
	1.65747	1.59227		1.86041	0.58969
80mg/kg GTPs	1.72459	0.795236		1.53215	0.785412
	1.58325	1.41214		1.23679	0.812457
	1.55125	0.785468		1.69895	0.801246
	2.25106	0.742472		2.57857	0.992747
	1.37916	1.24428		2.49518	1.1443
	2.37843	0.641132		1.27468	1.3444
160mg/kg GTPs	1.85246	0.872146		2.46125	1.28125
	1.79632	0.993215		2.21459	0.911246
	2.36548	0.687452		1.64579	1.32125
